# Supplementary material for: Can robot-assisted gait training improve walking and activity abilities in persons with spinal cord injury? A systematic review and meta-analysis of randomized controlled trials
Source: Front Neurol. 2026 May 29;17:1743421. doi: 10.3389/fneur.2026.1743421 (PMC13262192; doi:10.3389/fneur.2026.1743421)
Supplement: Supplementary file 1 [file Supplementary_file_1.zip]

Archive with 5 entries (4 files):
- supplementary material/
- supplementary material/embase.csv
- supplementary material/MeSH terms.docx
- supplementary material/PubMedSearchHistory (2).csv
- supplementary material/search-history.xlsx
