# Supplementary material for: Can robot-assisted gait training improve walking and activity abilities in persons with spinal cord injury? A systematic review and meta-analysis of randomized controlled trials
Source: Front Neurol. 2026 May 29;17:1743421. doi: 10.3389/fneur.2026.1743421 (PMC13262192; doi:10.3389/fneur.2026.1743421)
Supplement: Supplementary file 1 [file Supplementary_file_1.zip › supplementary material/embase.csv]

No.	Query	Results	Date
#4	#1 AND #2 AND #3	390	28 Jun 2025
#3	'gait'/exp OR gait OR gaits:ab,ti	154242	28 Jun 2025
#2	'robotics'/exp OR robotics OR ('remote operations':ab,ti AND robotics:ab,ti) OR telerobotics:ab,ti OR 'soft robotics':ab,ti OR 'socially assistive robots':ab,ti OR 'social robots':ab,ti OR 'humanoid robots':ab,ti OR 'companion robots':ab,ti	76386	28 Jun 2025
#1	'spinal cord injury'/exp OR 'spinal cord injury' OR 'injuries, spinal cord':ab,ti OR 'traumatic myelopathy':ab,ti OR 'spinal cord trauma':ab,ti OR 'post-traumatic myelopathy':ab,ti OR 'spinal cord contusion':ab,ti OR 'spinal cord laceration':ab,ti OR 'spinal cord transection':ab,ti	117779	28 Jun 2025
