# Supplementary material for: Can robot-assisted gait training improve walking and activity abilities in persons with spinal cord injury? A systematic review and meta-analysis of randomized controlled trials
Source: Front Neurol. 2026 May 29;17:1743421. doi: 10.3389/fneur.2026.1743421 (PMC13262192; doi:10.3389/fneur.2026.1743421)
Supplement: Supplementary file 1 [file Supplementary_file_1.zip › supplementary material/PubMedSearchHistory (2).csv]

Search number	Query	Sort By	Filters	Search Details	Results	Time	Date
11	((("Spinal Cord Injuries"[Mesh]) OR (((((((Injuries, Spinal Cord[Title/Abstract]) OR (Traumatic Myelopathy[Title/Abstract])) OR (Spinal Cord Trauma[Title/Abstract])) OR (Post-Traumatic Myelopathy[Title/Abstract])) OR (Spinal Cord Contusion[Title/Abstract])) OR (Spinal Cord Laceration[Title/Abstract])) OR (Spinal Cord Transection[Title/Abstract]))) AND (("Gait"[Mesh]) OR (Gaits[Title/Abstract]))) …		Randomized Controlled Trial	(("Spinal Cord Injuries"[MeSH Terms] OR ("injuries spinal cord"[Title/Abstract] OR "traumatic myelopathy"[Title/Abstract] OR "spinal cord trauma"[Title/Abstract] OR "post traumatic myelopathy"[Title/Abstract] OR "spinal cord contusion"[Title/Abstract] OR "spinal cord laceration"[Title/Abstract] OR "spinal cord transection"[Title/Abstract])) AND ("Gait"[MeSH Terms] OR "Gaits"[Title/Abstract]) AND …	17	08:40:11	2025/06/16
10	((("Spinal Cord Injuries"[Mesh]) OR (((((((Injuries, Spinal Cord[Title/Abstract]) OR (Traumatic Myelopathy[Title/Abstract])) OR (Spinal Cord Trauma[Title/Abstract])) OR (Post-Traumatic Myelopathy[Title/Abstract])) OR (Spinal Cord Contusion[Title/Abstract])) OR (Spinal Cord Laceration[Title/Abstract])) OR (Spinal Cord Transection[Title/Abstract]))) AND (("Gait"[Mesh]) OR (Gaits[Title/Abstract]))) …			("Spinal Cord Injuries"[MeSH Terms] OR ("injuries spinal cord"[Title/Abstract] OR "traumatic myelopathy"[Title/Abstract] OR "spinal cord trauma"[Title/Abstract] OR "post traumatic myelopathy"[Title/Abstract] OR "spinal cord contusion"[Title/Abstract] OR "spinal cord laceration"[Title/Abstract] OR "spinal cord transection"[Title/Abstract])) AND ("Gait"[MeSH Terms] OR "Gaits"[Title/Abstract]) AND (…	112	08:39:12	2025/06/16
9	("Robotics"[Mesh]) OR (((((((Remote Operations (Robotics[Title/Abstract])) OR (Telerobotics[Title/Abstract])) OR (Soft Robotics[Title/Abstract])) OR (Socially Assistive Robots[Title/Abstract])) OR (Social Robots[Title/Abstract])) OR (Humanoid Robots[Title/Abstract])) OR (Companion Robots[Title/Abstract]))			"Robotics"[MeSH Terms] OR (((("remote"[All Fields] OR "remotely"[All Fields] OR "remoteness"[All Fields] OR "remotes"[All Fields]) AND ("operability"[All Fields] OR "operable"[All Fields] OR "operate"[All Fields] OR "operated"[All Fields] OR "operates"[All Fields] OR "operating"[All Fields] OR "operation s"[All Fields] OR "operational"[All Fields] OR "operative"[All Fields] OR "operatively"[All F…	51,998	08:38:58	2025/06/16
8	("Gait"[Mesh]) OR (Gaits[Title/Abstract])			"Gait"[MeSH Terms] OR "Gaits"[Title/Abstract]	41,836	08:38:44	2025/06/16
7	("Spinal Cord Injuries"[Mesh]) OR (((((((Injuries, Spinal Cord[Title/Abstract]) OR (Traumatic Myelopathy[Title/Abstract])) OR (Spinal Cord Trauma[Title/Abstract])) OR (Post-Traumatic Myelopathy[Title/Abstract])) OR (Spinal Cord Contusion[Title/Abstract])) OR (Spinal Cord Laceration[Title/Abstract])) OR (Spinal Cord Transection[Title/Abstract]))			"Spinal Cord Injuries"[MeSH Terms] OR "injuries spinal cord"[Title/Abstract] OR "traumatic myelopathy"[Title/Abstract] OR "spinal cord trauma"[Title/Abstract] OR "post traumatic myelopathy"[Title/Abstract] OR "spinal cord contusion"[Title/Abstract] OR "spinal cord laceration"[Title/Abstract] OR "spinal cord transection"[Title/Abstract]	60,270	08:37:04	2025/06/16
6	((((((Remote Operations (Robotics[Title/Abstract])) OR (Telerobotics[Title/Abstract])) OR (Soft Robotics[Title/Abstract])) OR (Socially Assistive Robots[Title/Abstract])) OR (Social Robots[Title/Abstract])) OR (Humanoid Robots[Title/Abstract])) OR (Companion Robots[Title/Abstract])			((("remote"[All Fields] OR "remotely"[All Fields] OR "remoteness"[All Fields] OR "remotes"[All Fields]) AND ("operability"[All Fields] OR "operable"[All Fields] OR "operate"[All Fields] OR "operated"[All Fields] OR "operates"[All Fields] OR "operating"[All Fields] OR "operation s"[All Fields] OR "operational"[All Fields] OR "operative"[All Fields] OR "operatively"[All Fields] OR "operatives"[All …	4,195	08:36:47	2025/06/16
5	Gaits[Title/Abstract]			"Gaits"[Title/Abstract]	1,742	08:35:41	2025/06/16
4	((((((Injuries, Spinal Cord[Title/Abstract]) OR (Traumatic Myelopathy[Title/Abstract])) OR (Spinal Cord Trauma[Title/Abstract])) OR (Post-Traumatic Myelopathy[Title/Abstract])) OR (Spinal Cord Contusion[Title/Abstract])) OR (Spinal Cord Laceration[Title/Abstract])) OR (Spinal Cord Transection[Title/Abstract])			"injuries spinal cord"[Title/Abstract] OR "traumatic myelopathy"[Title/Abstract] OR "spinal cord trauma"[Title/Abstract] OR "post traumatic myelopathy"[Title/Abstract] OR "spinal cord contusion"[Title/Abstract] OR "spinal cord laceration"[Title/Abstract] OR "spinal cord transection"[Title/Abstract]	3,437	08:35:28	2025/06/16
3	"Robotics"[Mesh]	Most Recent		"Robotics"[MeSH Terms]	48,991	08:33:37	2025/06/16
2	"Gait"[Mesh]	Most Recent		"Gait"[MeSH Terms]	41,089	08:32:22	2025/06/16
1	"Spinal Cord Injuries"[Mesh]	Most Recent		"Spinal Cord Injuries"[MeSH Terms]	59,166	08:31:45	2025/06/16
