# Supplementary material for: Can robot-assisted gait training improve walking and activity abilities in persons with spinal cord injury? A systematic review and meta-analysis of randomized controlled trials
Source: Front Neurol. 2026 May 29;17:1743421. doi: 10.3389/fneur.2026.1743421 (PMC13262192; doi:10.3389/fneur.2026.1743421)
Supplement: Supplementary file 1 [file Supplementary_file_1.zip › supplementary material/search-history.xlsx]

## Sheet: data
Entitlements	#	Search Query	Database	Results	Date Run
- WOS: 1985 to 2025 - GRANTS: 1953 to 2025 - KJD: 1980 to 2025 - MEDLINE: 1950 to 2025 - PPRN: 1991 to 2025 - PQDT: 1637 to 2025 - SCIELO: 2002 to 2025	1	spinal cord injuries (Topic) OR Injuries, Spinal Cord (Topic) OR Traumatic Myelopathy (Topic) OR Spinal Cord Trauma (Topic) OR Post-Traumatic Myelopathy (Topic) OR Spinal Cord Contusion (Topic) OR Spinal Cord Laceration (Topic) OR Spinal Cord Transection (Topic) and Preprint Citation Index (Exclude – Database)	All Databases	148653	Sat Jun 28 2025 21:20:35 GMT+0800 (中国标准时间)
- WOS: 1985 to 2025 - GRANTS: 1953 to 2025 - KJD: 1980 to 2025 - MEDLINE: 1950 to 2025 - PPRN: 1991 to 2025 - PQDT: 1637 to 2025 - SCIELO: 2002 to 2025	2	Robotics (Topic) OR Remote Operations (Robotics) (Topic) OR Telerobotics (Topic) OR Soft Robotics (Topic) OR Socially Assistive Robots (Topic) OR Social Robots (Topic) OR Humanoid Robots (Topic) OR Companion Robots (Topic) and Preprint Citation Index (Exclude – Database)	All Databases	275859	Sat Jun 28 2025 21:24:16 GMT+0800 (中国标准时间)
- WOS: 1985 to 2025 - GRANTS: 1953 to 2025 - KJD: 1980 to 2025 - MEDLINE: 1950 to 2025 - PPRN: 1991 to 2025 - PQDT: 1637 to 2025 - SCIELO: 2002 to 2025	3	Gait (Topic) OR Gaits (Topic) and Preprint Citation Index (Exclude – Database)	All Databases	154530	Sat Jun 28 2025 21:25:53 GMT+0800 (中国标准时间)
